# Supplementary material for: Activation of the Anaphase Promoting Complex Restores Impaired Mitotic Progression and Chemosensitivity in Multiple Drug-Resistant Human Breast Cancer
Source: Cancers (Basel). 2024 Apr 30;16(9):1755. doi: 10.3390/cancers16091755 (PMC11083742; doi:10.3390/cancers16091755)
Supplement: Supplementary file 1 [file cancers-16-01755-s001.zip]

Archive with 1 entries (1 files):
- cancers-2953880-supplementary.pdf
